# Supplementary material for: Different waves and directions of Neolithic migrations in the Armenian Highland
Source: Investig Genet. 2014 Nov 30;5:15. doi: 10.1186/s13323-014-0015-6 (PMC4249771; doi:10.1186/s13323-014-0015-6)
Supplement: Additional file 1: — List of populations analyzed in this study. Samples used as comparative datasets representing the Near East, the North Caucasus, and Europe. [file 13323_2014_15_MOESM1_ESM.xlsx]

## Sheet: General data
List of populations analyzed in this study
Geographic region and population names	Abbreviation	N	Reference	Available data	Region of origin
Armenian Highland
Western Armenia	WA	148	[Present study]	SNPs, STRs for hgs R1b1a2, J2, G	Armenia
Central Armenia	CA	200	[Present study]	SNPs, STRs for hgs R1b1a2, J2, G	Armenia
Eastern Armenia	EA	416	[Present study, 1]	SNPs, STRs for hgs R1b1a2, J2, G	Armenia
Van	VAN	103	[1]	SNPs, STRs for hgs R1b1a2, J2, G	Armenia
Sasun	SAS	104	[1]	SNPs, STRs for hgs R1b1a2, J2, G	Armenia
Salmast	SAL	199	[Present study]	SNPs, STRs for hgs R1b1a2, J2, G	Armenia
Caucasus
Georgia	GEO	66	[2, 3]	SNPs, STRs for hg G	Georgia
Ossets-Iron	OS-I	230	[4]	SNPs, STRs for hg J2	Russia
Ossets-Digor	OS-D	127	[4]	STRs for hg R1b1a2	Russia
Abkhazians	ABH	162	[2, 3, 4]	SNPs, STRs for hg G	Abkhazia
Lezghins	LEZ	81	[4]	STRs for hg R1b1a2	Russia
Cherkessians	CHK	126	[2, 3]	STRs for hg G	Russia
Chechen (Dagestan)	CHR	100	[4]	STRs for hg J2	Russia
Near East
Lebanon	LBN	916	[5]	SNPs, STRs for hgs R1b1a2, J2, G	Lebanon
Syria	SYR	200	[6]	SNPs, STRs for hgs J2, G	Syria
Palestine	PSE	290	[6]	SNPs, STRs for hgs G	Palestine
Iran
Iran	IRN	324	[7]	STRs for hg J2, G	Iran
Anatolia
Turkey	TUR	617	[3, 8]	SNPs, STRs for hgs R1b1a2, J2, G	Turkey
Balkans and East Europe
Cyprus	CYP	165	[6]	SNPs, STRs for hgs J2, G	Cyprus
Malta	MLT	187	[6]	STRs for hg J2	Malta
Sicily	SIC	236	[9]	SNPs, STRs for hg J2	Italy
Crete	CRE	193	[10]	SNPs, STRs for hg J2	Greece
Greece	GRC	171	[10]	STRs for hg J2	Greece
Slovakia	SLK	276	[11]	STRs for hg R1b1a2	Slovakia
Romania	ROM	330	[11]	STRs for hg R1b1a2	Romania
West Europe
Basques	BSQ	168	[12]	SNPs	Spain
Belgium	BEL	1028	[13]	SNPs	Belgium
England	GBR	102	[11]	STRs for hg R1b1a2	England
France	FRA	93	[11]	STRs for hg R1b1a2	France
Netherlands	NLD	87	[11]	STRs for hg R1b1a2	Netherlands
Switzerland	CHE	175	[11]	STRs for hg R1b1a2	Switzerland
Germany	DEU	321	[11]	STRs for hg R1b1a2	Germany
Denmark	DNK	110	[11]	STRs for hg R1b1a2	Denmark
Italy	ITA	282	[11]	STRs for hg R1b1a2	Italy
Ireland	IRL	99	[11]	STRs for hg R1b1a2	Ireland
References
1. Herrera KJ, Lowery RK, Hadden L, Calderon S, Chiou C, Yepiskoposyan L, Regueiro M, Underhill PA, Herrera RJ: Neolithic patrilineal signals indicate that the Armenian plateau was repopulated by agriculturalists. Eur J Hum Genet 2011, 20:313-320.
2. Yunusbayev B, Metspalu M, Järve M, Kutuev I, Rootsi S, Metspalu E, Behar DM, Varendi K, Sahakyan H, Khusainova R, Yepiskoposyan L, Khusnutdinova EK, Underhill PA, Kivisild T, Villems R: The Caucasus as an asymmetric semipermeable barrier to ancient human migrations. Mol Biol Evol 2012, 29:359-365.
3. Rootsi S, Myres NM, Lin AA, Järve M, King RJ, Kutuev I, Cabrera VM, Khusnutdinova EK, Varendi K, Sahakyan H, Behar DM, Khusainova R, Balanovsky O,Balanovska E, Rudan P, Yepiskoposyan L, Bahmanimehr A, Farjadian S, Kushniarevich A, Herrera RJ, Grugni V, Battaglia V, Nici C, Crobu F, Karachanak S,Hooshiar Kashani B, Houshmand M, Sanati MH, Toncheva D, Lisa A, Semino O, Chiaroni J, Di Cristofaro …
4. Balanovsky O, Dibirova K, Dybo A, Mudrak O, Frolova S, Pocheshkhova E, Haber M, Platt D, Schurr T, Haak W, Kuznetsova M, Radzhabov M, Balaganskaya O, Romanov A, Zakharova T, Soria Hernanz DF, Zalloua P, Koshel S, Ruhlen M, Renfrew C, Wells RS, Tyler-Smith C, Balanovska E: Parallel evolution of genes and languages in the Caucasus region. Mol Biol Evol 2011, 28:2905-2920.
5. Zalloua PA, Xue Y, Khalife J, Makhoul N, Debiane L, Platt DE, Royyuru AK, Herrera RJ, Hernanz DF, Blue-Smith J, Wells RS, Comas D, Bertranpetit J, Tyler-Smith C; Genographic Consortium: Y-Chromosomal Diversity in Lebanon Is Structured by Recent Historical Events. Am J Hum Genet 2008, 82:873–882.
6. Zalloua PA, Platt DE, El Sibai M, Khalife J, Makhoul N, Haber M, Xue Y, Izaabel H, Bosch E, Adams SM, Arroyo E, López-Parra AM, Aler M, Picornell A, Ramon M,Jobling MA, Comas D, Bertranpetit J, Wells RS, Tyler-Smith C; Genographic Consortium: Identifying genetic traces of historical expansions: Phoenician footprints in the Mediterranean. Am J Hum Genet 2008, 83:633-642.
7. Haber M, Platt DE, Badro DA, Xue Y, El-Sibai M, Bonab MA, Youhanna SC, Saade S, Soria-Hernanz DF, Royyuru A, Wells RS, Tyler-Smith C, Zalloua PA; Genographic Consortium: Influences of history, geography, and religion on genetic structure: the Maronites in Lebanon. Eur J Hum Genet 2011, 19:334-340.
8. Cinnioğlu C, King R, Kivisild T, Kalfoğlu E, Atasoy S, Cavalleri GL, Lillie AS, Roseman CC, Lin AA, Prince K, Oefner PJ, Shen P, Semino O, Cavalli-Sforza LL,Underhill PA: Excavating Y-chromosome haplotype strata in Anatolia. Hum Genet 2004, 114:127-148.
9. Di Gaetano C, Cerutti N, Crobu F, Robino C, Inturri S, Gino S, Guarrera S, Underhill PA, King RJ, Romano V, Cali F, Gasparini M, Matullo G, Salerno A, Torre C,Piazza A: Differential Greek and northern African migrations to Sicily are supported by genetic evidence from the Y chromosome. Eur J Hum Genet 2008, 17:91-99.
10. King RJ, Ozcan SS, Carter T, Kalfoğlu E, Atasoy S, Triantaphyllidis C, Kouvatsi A, Lin AA, Chow CE, Zhivotovsky LA, Michalodimitrakis M, Underhill PA: Differential Y-chromosome Anatolian Influences on the Greek and Cretan Neolithic. Ann Hum Genet 2008, 72:205-214.
11. Myres NM, Rootsi S, Lin AA, Järve M, King RJ, Kutuev I, Cabrera VM, Khusnutdinova EK, Pshenichnov A, Yunusbayev B, Balanovsky O, Balanovska E, Rudan P,Baldovic M, Herrera RJ, Chiaroni J, Di Cristofaro J, Villems R, Kivisild T, Underhill PA: A major Y-chromosome haplogroup R1b Holocene era founder effect in Central and Western Europe. Eur J Hum Genet 2010, 19:95-101.
12. Alonso S, Flores C, Cabrera V, Alonso A, Martín P, Albarrán C, Izagirre N, de la Rúa C, García O: The place of the Basques in the European Y-chromosome diversity landscape. Eur J Hum Genet 2005, 13:1293-1302.
13. Larmuseau MHD, Vanderheyden N, Van Geystelen A, van Oven M, De Knijff P, Decorte R: Recent Radiation within Y-chromosomal Haplogroup R-M269 Resulted in High Y-STR Haplotype Resemblance. Ann Hum Genet 2014,78:92-103.
