# Supplementary material for: Different waves and directions of Neolithic migrations in the Armenian Highland
Source: Investig Genet. 2014 Nov 30;5:15. doi: 10.1186/s13323-014-0015-6 (PMC4249771; doi:10.1186/s13323-014-0015-6)
Supplement: Additional file 3: — Absolute frequency distribution of haplogroups in the studied populations. Frequencies of the main Y-chromosomal haplogroups in the 18 populations included in the PCoA and correspondence analysis of Figures 3 and 4. [file 13323_2014_15_MOESM3_ESM.xlsx]

## Sheet: Hg freguency
	WA (n=148)	CA (n=200)	EA (n=416)	Van (n=103)	Sasun (n=104)	Salmast (n=199)	Lebanon (n=916)	Syria (n=200)	Palestine (n=290)	Cyprus (n=165)	Turkey (n=523)	Ossets-Iron (n=230)	Abkhazia (n=58)	Crete (n=193)	Georgia (n=65)	Basques (n=168)	Belgium (n=1028)	Sicily (n=236)
E1b1b1-M35	6	9	19	8	3	24	148	27	71	51	56	1	1	17	1	6	52	42.9756
E(xE1b1b1)	0	0	0	0	0	0	13	7	3	2	3	0	0	0	0	1	0	0
G-M201	20	32	36	8	13	15	60	11	25	22	57	171	33	21	33	1	38	14
I-M170	6	7	15	2	0	3	44	9	13	1	28	0	0	25.09	2	5	201	18
J2-M172	41	51	102	30	18	42	237	52	56	25	127	42	8	59.058	19	1	44	60.9824
J(xJ2)	18	34	55	14	10	41	184	48	101	38	48	3	0	16	0	2	10	9
L-M20	3	1	4	2	4	4	48	10	2	3	22	2	2	1	0	0	4	1
R1b1a2-M269	33	43	150	33	16	47	67	8	5	0	76	6	7	33	1	144	626	58
R(xR1b1a2)	13	10	13	1	19	15	44	17	5	20	50	2	6	17	9	4	42	13
Other Hgs	8	13	22	5	21	8	71	11	9	3	56	3	1	4	0	4	11	19
