# Supplementary material for: Different waves and directions of Neolithic migrations in the Armenian Highland
Source: Investig Genet. 2014 Nov 30;5:15. doi: 10.1186/s13323-014-0015-6 (PMC4249771; doi:10.1186/s13323-014-0015-6)
Supplement: Additional file 4: — Pairwise F ST genetic distances between the populations studied. Pairwise F ST genetic distances between the populations studied based on all haplogroup frequencies, and for the haplogroups R1b1a2, J2, and G. [file 13323_2014_15_MOESM4_ESM.xlsx]

## Sheet: general hgs
Table S1. Pairwise FST genetic distances between the populations studied based on the all haplogroup frequencies
	WA	CA	EA	Van	Sasun	Salmast	Lebanon	Syria	Palestine	Cyprus	Turkey	Ossets-Iron	Abkhazia	Crete	Georgia	Basques	Belgium	Sicily
WA	-
CA	-0.00259	-
EA	0.0136*	0.0162*	-
Van	0.00587	0.00826	-0.00221	-
Sasun	0.008	0.0172*	0.0446*	0.0411*	-
Salmast	0.0089*	0.0070*	0.0177*	0.0093	0.0209*	-
Lebanon	0.0304*	0.0284*	0.0663*	0.0446*	0.0443*	0.0192*	-
Syria	0.0369*	0.0346*	0.0816*	0.0593*	0.0426*	0.0247*	0.00031	-
Palestine	0.0902*	0.0743*	0.1273*	0.1057*	0.1019*	0.0530*	0.0222*	0.0197*	-
Cyprus	0.0863*	0.0799*	0.1355*	0.1146*	0.0745*	0.0568*	0.0290*	0.0286*	0.0187*	-
Turkey	0.0037	0.0102*	0.0352*	0.0221*	0.0112*	0.0126*	0.0156*	0.0217*	0.0667*	0.0530*	-
Ossets-Iron	0.2855*	0.2628*	0.3182*	0.3620*	0.2992*	0.3211*	0.2730*	0.3269*	0.3416*	0.3225*	0.2461*	-
Abkhazia	0.1296*	0.1239*	0.1826*	0.1896*	0.1164*	0.1678*	0.1743*	0.1887*	0.2275*	0.1839*	0.1258*	0.0454*	-
Crete	0.00445	0.0127*	0.0350*	0.0227*	0.0237*	0.0227*	0.0249*	0.0324*	0.0849*	0.0781*	0.00249	0.2892*	0.1451*	-
Georgia	0.1080*	0.1078*	0.1804*	0.1767*	0.0998*	0.1569*	0.1407*	0.1498*	0.2007*	0.1606*	0.0999*	0.0821*	0.01694	0.1100*	-
Basques	0.3457*	0.3355*	0.2152*	0.3192*	0.4056*	0.3124*	0.3485*	0.4359*	0.4565*	0.4808*	0.3101*	0.6677*	0.5819*	0.3605*	0.6108*	-
Belgium	0.1737*	0.1814*	0.1037*	0.1405*	0.2038*	0.1680*	0.2366*	0.2792*	0.3160*	0.3166*	0.1858*	0.4584*	0.3343*	0.1869*	0.3674*	0.0835*	-
Sicily	0.0198*	0.0297*	0.0274*	0.0154*	0.0442*	0.0223*	0.0389*	0.0564*	0.0990*	0.0836*	0.0138*	0.3297*	0.1790*	0.0126*	0.1591*	0.3017*	0.1468*	-
*P<0.05

## Sheet: hg R1b1a2
Table S2. Pairwise FST genetic distances between the populations studied based on the haplogroup R1b1a2
	CA	Denmark	EA	England	France	Germany	Ireland	Italy	Lebanon	Lezghins	Netherlands	Ossets-Digor	Romania	Salmast	Sasun	Slovakia	Switzerland	Turkey	Van	WA
CA	-
Denmark	0.2277*	-
EA	0.0367*	0.1640*	-
England	0.2334*	-0.0016	0.1679*	-
France	0.2389*	0.00295	0.1622*	0.00451	-
Germany	0.2403*	-0.00358	0.1807*	0.00041	0.0126*	-
Ireland	0.2363*	0.0296*	0.1814*	0.0078	0.0263*	0.01305*	-
Italy	0.2021*	0.01175	0.1213*	0.0092*	0.0126*	0.01819*	0.0264*	-
Lebanon	0.0844*	0.1638*	0.0266*	0.1605*	0.1528*	0.17255*	0.1801*	0.1253*	-
Lezghins	0.2020*	0.3386*	0.1579*	0.3159*	0.3338*	0.29423*	0.2897*	0.2480*	0.1779*	-
Netherlands	0.2558*	0.00747	0.2151*	0.0195*	0.0526*	0.00275	0.0317*	0.0580*	0.2179*	0.3713*	-
Ossets-Digor	0.3823*	0.5405*	0.2785*	0.4910*	0.5146*	0.48028*	0.5249*	0.4534*	0.3738*	0.6781*	0.5828*	-
Romania	0.1247*	0.0381*	0.0663*	0.0400*	0.0414*	0.04705*	0.0610*	0.0158*	0.0652*	0.1921*	0.0871*	0.3967*	-
Salmast	0.0253*	0.2642*	0.0359*	0.2534*	0.2700*	0.2577*	0.2544*	0.1974*	0.0987*	0.2284*	0.3065*	0.4480*	0.1504*	-
Sasun	0.0491*	0.3207*	0.1543*	0.3133*	0.3389*	0.31307*	0.3203*	0.3125*	0.1665*	0.3535*	0.3172*	0.5812*	0.2260*	0.1655*	-
Slovakia	0.1858*	0.01304	0.1135*	0.0137*	0.0217*	0.0216*	0.0313*	-0.00054	0.1332*	0.2919*	0.0559*	0.4688*	0.0272*	0.1880*	0.3018*	-
Switzerland	0.1817*	0.01386	0.1234*	0.00543	0.0101	0.01814*	0.0160*	0.0006	0.1319*	0.2672*	0.0511*	0.4400*	0.0248*	0.1852*	0.2841*	-0.00281	-
Turkey	0.0336*	0.1427*	0.0083*	0.1482*	0.1454*	0.1574*	0.1543*	0.1002*	0.0204*	0.1184*	0.1941*	0.3407*	0.0472*	0.0330*	0.1534*	0.0988*	0.0996*	-
Van	0.0241*	0.2913*	0.0356*	0.2800*	0.2770*	0.29074*	0.2823*	0.2257*	0.1181*	0.2625*	0.3442*	0.4302*	0.1514*	0.01502	0.1789*	0.2176*	0.2072*	0.0494*	-
WA	0.0236*	0.1521*	0.01576	0.1550*	0.1550*	0.15688*	0.1470*	0.1052*	0.0567*	0.1228*	0.1910*	0.3978*	0.0517*	0.0282*	0.1442*	0.0955*	0.1000*	0.00151	0.0392*	-
*P<0.05

## Sheet: hg J2
Table S3. Pairwise FST genetic distances between the populations studied based on the haplogroup J2
	CA	Chechen (Dagestan)	Crete	Cyprus	EA	Greece	Iran	Lebanon	Malta	Ossets-Iron	Salmast	Sasun	Sicily	Syria	Turkey	Van	WA
CA	-
Chechen (Dagestan)	0.2105*	-
Crete	0.0406*	0.2518*	-
Cyprus	0.0519*	0.2889*	0.0676*	-
EA	0.0142*	0.1297*	0.0524*	0.0625*	-
Greece	0.0624*	0.2964*	0.0498*	0.0769*	0.0639*	-
Iran	0.0175*	0.1822*	0.0227*	0.0399*	0.0163*	0.0465*	-
Lebanon	0.0072	0.1787*	0.0445*	0.0266*	0.0162*	0.0575*	0.0056	-
Malta	0.1172*	0.3122*	0.1174*	0.1841*	0.1223*	0.1481*	0.1270*	0.1255*	-
Ossets-Iron	0.1252*	0.1167*	0.1801*	0.1495*	0.0652*	0.2019*	0.1157*	0.1044*	0.2480*	-
Salmast	0.0133	0.2136*	0.0264*	0.0861*	0.0222*	0.0585*	0.0248*	0.0240*	0.0794*	0.1529*	-
Sasun	0.0900*	0.2738*	0.0897*	0.1170*	0.0721*	0.1300*	0.0638*	0.0930*	0.2032*	0.2270*	0.0911*	-
Sicily	0.0419*	0.2794*	0.0430*	0.0431*	0.0548*	0.0276*	0.0149*	0.0168*	0.1282*	0.1915*	0.0416*	0.1182*	-
Syria	0.0733*	0.2497*	0.0626*	0.0838*	0.0610*	0.0725*	0.0358*	0.0499*	0.1634*	0.1859*	0.0464*	0.0805*	0.0328*	-
Turkey	0.0163*	0.1889*	0.0249*	0.0783*	0.0208*	0.0433*	0.0239*	0.0286*	0.1080*	0.1221*	-0.00166	0.0846*	0.0503*	0.0609*	-
Van	0.0017	0.1902*	0.0610*	0.0892*	0.00565	0.0638*	0.0249*	0.0213*	0.1016*	0.1091*	-0.0012	0.0978*	0.0527*	0.0493*	0.0144	-
WA	0.0228*	0.1757*	0.0393*	0.0614*	-0.0019	0.0517*	0.0077	0.0183*	0.1105*	0.0749*	0.0223*	0.0978*	0.0499*	0.0687*	0.0173*	0.00996	-
*P<0.05

## Sheet: hg G
Table S4. Pairwise FST genetic distances between the populations studied based on the haplogroup G
	Abkhasia	CA	Cherkessians	Cyprus	EA	Georgia	Iran	Lebanon	Palestine	Salmast	Sasun	Syria	Turkey	Van	WA
Abkhasia	-
CA	0.0241*	-
Cherkessians	0.0216*	0.0555*	-
Cyprus	0.0278*	0.0325*	0.0520*	-
EA	0.0131*	0.0173*	0.0404*	0.0240*	-
Georgia	0.00072	0.0257*	0.0358*	0.0294*	0.0131*	-
Iran	0.0184*	0.0205*	0.0517*	0.0264*	0.00839	0.01203	-
Lebanon	0.0114*	0.0147*	0.0393*	0.0228*	0.0068*	0.0121*	0.0123*	-
Palestine	0.0198*	0.0240*	0.0506*	0.0316*	0.0139*	0.0219*	0.0208*	0.0127*	-
Salmast	0.0148*	0.0162*	0.0466*	0.0269*	0.00316	0.0168*	0.00973	0.0075*	0.0149*	-
Sasun	0.0634*	0.0448*	0.0990*	0.0678*	0.0576*	0.0675*	0.0663*	0.0507*	0.0650*	0.0617*	-
Syria	0.01047	0.01616	0.0432*	0.01873	0.00423	0.01248	0.01137	0.00064	0.01056	0.00489	0.0588*	-
Turkey	0.0111*	0.0194*	0.0376*	0.0241*	0.0087*	0.0128*	0.0121*	0.0069*	0.0175*	0.0125*	0.0568*	0.0066	-
Van	0.01082	0.01282	0.04495	0.02364	-0.00968	0.00698	0.00036	-0.00016	0.01093	0.00506	0.0614*	0	0.00628	-
WA	0.0115*	0.0160*	0.0433*	0.0270*	0.0092*	0.01012	0.0139*	0.00543	0.0153*	0.01003	0.0389*	0.00549	0.0121*	0.00568	-
*P<0.05
