# Supplementary material for: Different waves and directions of Neolithic migrations in the Armenian Highland
Source: Investig Genet. 2014 Nov 30;5:15. doi: 10.1186/s13323-014-0015-6 (PMC4249771; doi:10.1186/s13323-014-0015-6)
Supplement: Additional file 5: — Distribution of the haplogroups R1b1a2, J2, and G. The values of frequency and genetic variance within the haplogroups R1b1a2, J2, and G among the considered populations. [file 13323_2014_15_MOESM5_ESM.xlsx]

## Sheet: hgR1b1a2
Table S1. Distribution of the haplogroup R1b1a2
Population	N	Freq	Vp
Armenian Highland
WA	148	0.223	0.493608
CA	200	0.215	0.350914
EA	416	0.3606	0.364955
Van	103	0.3204	0.291193
Sasun	104	0.1538	0.394792
Salmast	199	0.2362	0.471207
Caucasus
Lezghins	81	0.2963	0.139719
Ossets-Digor	127	0.1575	0.0444079
Near East
Lebanon	916	0.0731441	0.393036
Anatolia
Turkey	523	0.1453	0.354254
Balkans and East Europe
Romania	330	0.097	0.324597
Slovakia	276	0.163	0.265404
West Europe
England	102	0.7157	0.260987
France	93	0.5161	0.287733
Netherlands	87	0.5057	0.207503
Switzerland	175	0.4743	0.293711
Germany	321	0.4361	0.288799
Denmark	110	0.3636	0.232625
Italy	282	0.3723	0.254545
Ireland	99	0.8182	0.256086

## Sheet: hgJ2
Table S2. Distribution of the haplogroup J2
Population	N	Freq	Vp
Armenian Highland
WA	148	0.277027	0.453354
CA	200	0.255	0.356275
EA	416	0.2452	0.431652
Van	103	0.2913	0.381897
Sasun	104	0.1731	0.161356
Salmast	199	0.2111	0.350291
Caucasus
Ossets-Iron	230	0.18261	0.389518
Chechen(Dagestan)	100	0.59	0.135738
Near East
Syria	200	0.26	0.564387
Lebanon	916	0.2587	0.420982
Iran
Iran	324	0.237654	0.361463
Anatolia
Turkey	523	0.243	0.408532
Balkans and Southern Europe
Malta	187	0.3155	0.413112
Sicily	236	0.2585	0.482143
Crete	193	0.3057	0.521834
Cyprus	165	0.1515	0.43625
Greece	171	0.1462	0.462917

## Sheet: hgG
Table S3. Distribution of the haplogroup G
Population	N	Freq	Vp
Armenian Highland
WA	148	0.135135	0.635197
CA	200	0.16	0.745338
EA	416	0.0865	0.5375
Van	103	0.0776699	0.366071
Sasun	104	0.125	0.474359
Salmast	199	0.0753769	0.515476
Caucasus
Georgia	66	0.5	0.247619
Abkhazians	162	0.4753	0.403811
Cherkessians	126	0.4524	0.236458
Near East
Palestine	290	0.0862069	0.792917
Lebanon	916	0.0655022	0.54623
Syria	200	0.055	0.886364
Iran
Iran	324	0.0679012	0.437229
Anatolia
Turkey	617	0.1151	0.389557
Southern Europe
Cyprus	165	0.133333	0.567911
